# Supplementary material for: Charting the Knowledge and Patterns of Non-Steroidal Anti-Inflammatory Drugs Usage in Hail Population, Saudi Arabia: Insights into the Adverse Effect Profile
Source: Pharmacy (Basel). 2024 Jan 8;12(1):9. doi: 10.3390/pharmacy12010009 (PMC10801559; doi:10.3390/pharmacy12010009)
Supplement: Supplementary file 1 [file pharmacy-12-00009-s001.zip]

Archive with 1 entries (1 files):
- pharmacy-2769212-supplementary.pdf
